# Supplementary material for: Comparative Life Cycle Assessment of Cellulose Nanofibres Production Routes from Virgin and Recycled Raw Materials
Source: Molecules. 2021 Apr 28;26(9):2558. doi: 10.3390/molecules26092558 (PMC8125706; doi:10.3390/molecules26092558)
Supplement: Supplementary file 1 [file molecules-26-02558-s001.zip]

Archive with 1 entries (1 files):
- molecules-1184637-Supplementary.pdf
